# Supplementary material for: A Locus Controlling Leaf Rolling Degree in Wheat under Drought Stress Identified by Bulked Segregant Analysis
Source: Plants (Basel). 2022 Aug 9;11(16):2076. doi: 10.3390/plants11162076 (PMC9414355; doi:10.3390/plants11162076)
Supplement: Supplementary file 1 [file plants-11-02076-s001.zip]

Archive with 1 entries (1 files):
- plants-1839286-supplementary.pdf
